# Supplementary material for: Trends of Microorganisms and Antibiotic Resistance Isolated from Patients with Bacterial Keratitis from a Tertiary Hospital in Southeastern Korea: A 26-Year Retrospective Medical Record Review
Source: Antibiotics (Basel). 2026 Feb 13;15(2):207. doi: 10.3390/antibiotics15020207 (PMC12937251; doi:10.3390/antibiotics15020207)
Supplement: Supplementary file 1 [file antibiotics-15-00207-s001.zip]

Archive with 3 entries (3 files):
- Supplementary file_Table S1_Final.pdf
- Supplementary file_Table S2_Final.pdf
- Supplementary file_Table S3_Final.pdf
